# Supplementary material for: Umbrella Review of Systematic Reviews and Meta-analyses on Consumption of Different Food Groups and Risk of All-cause Mortality
Source: Adv Nutr. 2025 Feb 15;16(4):100393. doi: 10.1016/j.advnut.2025.100393 (PMC11931306; doi:10.1016/j.advnut.2025.100393)
Supplement: multimedia component 1 [file mmc1.xlsx]

## Sheet: Appendix
Appendix	Overview of Table
Supplementary Table 1	Comprehensive table of extracted data for AMSTAR-2 quality assessment
Supplementary Table 2	Comprehensive table of extracted data for associations between intakes in high versus low comparisons and all-cause mortality
Supplementary Table 3	Comprehensive table of extracted data for associations between intakes in per serving and all-cause mortality
Supplementary Table 4	Comprehensive table of extracted data for associations between intakes in dose-response and all-cause mortality
Supplementary Table 5	Comprehensive table of extracted data for all included and excluded study
Supplementary Table 6	Comprehensive table of extracted data for selected studies for all-cause mortality

## Sheet: Supplementary Table 1
AMSTAR-2 form	Title	PICO	Registration	Design argued	Search and database selection	Duplicate study selection	Duplicate extraction	Justify exclusion	PICO details	Bias/confounding	Funding	If meta-analysis, statistical methods	Bias - sensitivity	Bias (discussed/accounted)	Heterogeneity discussed	Publication bias	Conflicts of interest				Score:																		Critical
Abete	Association between total, processed, red and white meat consumption and all-cause, CVD and IHD mortality: a meta-analysis of cohort studies	Yes	Partly	Yes	Yes	Yes	Yes	Partly	Yes	No	No	Yes	No	Yes	Yes	Yes	Yes	Critically low		1	0.5	1	1	1	1	0.5	1	0	0	1	0	1	1	1	1	12		0	0	0	1	0	0	0
Aune	Whole grain consumption and risk of cardiovascular disease, cancer, and all cause and cause specific mortality: systematic review and dose-response meta-analysis of prospective studies	Yes	Partly	Yes	Yes	No	No	Yes	Yes	Yes	No	Yes	Yes	Yes	Yes	Yes	Yes	Moderate confidence		1	0.5	1	1	0	0	1	1	1	0	1	1	1	1	1	1	12.5		0	0	0	0	0	0	0
Aune	Fruit and vegetable intake and the risk of cardiovascular disease, total cancer and all cause mortality—a systematic review and dose response meta-analysis of prospective studies	Yes	Partly	Yes	Yes	No	Yes	Yes	Yes	Yes	Yes	Yes	Yes	Yes	No	Yes	Yes	Moderate confidence		1	0.5	1	1	0	1	1	1	1	1	1	1	1	0	1	1	13.5		0	0	0	0	0	0	0
Aune	Nut consumption and risk of cardiovascular disease, total cancer, all-cause and cause specific mortality: a systematic review and dose-response meta-analysis of prospective studies	Yes	Partly	Yes	Yes	Yes	Yes	Yes	Yes	Yes	No	Yes	Yes	Yes	Yes	Yes	Yes	High confidence		1	0.5	1	1	1	1	1	1	1	0	1	1	1	1	1	1	14.5		0	0	0	0	0	0	0
Benisi-Kohansal	Whole-Grain Intake and Mortality from All Causes, Cardiovascular Disease, and Cancer: A Systematic Review and Dose-Response Meta-Analysis of Prospective Cohort Studies	Yes	No	Yes	Yes	Yes	Yes	Yes	Yes	Yes	No	Yes	Not relevant	Yes	Yes	Yes	Yes	Low		1	0	1	1	1	1	1	1	1	0	1	1	1	1	1	1	14		1	0	0	0	0	0	0
Chen	Nut consumption in relation to all-cause and cause-specific mortality: a meta-analysis 18 prospective studies	Yes	No	Yes	Yes	Yes	No	Partly	Yes	Yes	No	Yes	Not relevant	Yes	Yes	Yes	Yes	Critically low		1	0	1	1	1	0	0.5	1	1	0	1	1	1	1	1	1	12.5		1	0	0	0	0	0	0
Chen	Whole-grain intake and total, cardiovascular, and cancer mortality: a systematic review and meta-analysis of prospective studies	Yes	No	Yes	Yes	Yes	Yes	Partly	Yes	Yes	No	Yes	Not relevant	Yes	Yes	Yes	Yes	Low		1	0	1	1	1	1	0.5	1	1	0	1	1	1	1	1	1	13.5		1	0	0	0	0	0	0
Grosso	Nut consumption on all-cause, cardiovascular, and cancer mortality risk: a systematic review and meta-analysis of epidemiologic studies	Yes	No	Yes	Yes	No	Yes	Partly	Yes	Yes	No	Yes	Yes	Yes	Yes	Yes	Yes	Critically low		1	0	1	1	0	1	0.5	1	1	0	1	1	1	1	1	1	12.5		1	0	0	0	0	0	0
Guo	Milk and dairy consumption and risk of cardiovascular diseases and all-cause mortality: dose–response meta-analysis of prospective cohort studies	Yes	No	Yes	Yes	No	No	Partly	Yes	Yes	Yes	Yes	Yes	Yes	Yes	Yes	Yes	Critically low		1	0	1	1	0	0	0.5	1	1	1	1	1	1	1	1	1	12.5		1	0	0	0	0	0	0
Hu	Consumption of whole grains and refined grains and associated risk of cardiovascular disease events and all-cause mortality: a systematic review and dose-response meta-analysis of prospective cohort studies	Yes	Yes	Yes	Yes	No	Yes	Partly	Yes	Yes	Yes	Yes	Yes	Yes	Yes	Yes	Yes	High confidence		1	1	1	1	0	1	0.5	1	1	1	1	1	1	1	1	1	14.5		0	0	0	0	0	0	0
Huang	Total sugar, added sugar, fructose, and sucrose intake and all-cause, cardiovascular, and cancer mortality: A systematic review and dose-response meta-analysis of prospective cohort studies	Yes	Yes	Yes	Yes	No	Yes	Partly	Yes	Yes	No	Yes	Not relevant	Yes	Yes	Yes	No	Moderate confidence		1	1	1	1	0	1	0.5	1	1	0	1	1	1	1	1	0	12.5		0	0	0	0	0	0	0
Kazemi	The relationship between major food sources of fructose and cardiovascular disease, cancer, and all-cause mortality: a systematic review and dose response meta-analysis of cohort studies	Yes	Yes	Yes	Yes	Yes	Yes	Yes	Yes	Yes	No	Yes	Not relevant	Yes	No	Yes	Yes	High confidence		1	1	1	1	1	1	1	1	1	0	1	1	1	0	1	1	14		0	0	0	0	0	0	0
Larsson	Red Meat and Processed Meat Consumption and All-Cause Mortality: A Meta-Analysis	Yes	No	Yes	No	Yes	Yes	Partly	Yes	No	No	Yes	No	Yes	Yes	Yes	Yes	Critically low		1	0	1	0	1	1	0.5	1	0	0	1	0	1	1	1	1	10.5		1	1	0	1	0	0	0
Li	Legume Consumption and All-Cause and Cardiovascular Disease Mortality	Yes	No	Yes	Yes	Yes	Yes	Partly	Yes	No	No	Yes	No	Yes	Not relevant	No	Yes	Critically low		1	0	1	1	1	1	0.5	1	0	0	1	0	1	1	0	1	10.5		1	0	0	1	0	0	1
Li	Association between intake of sweetened beverages with all-cause and cause-specific mortality: a systematic review and meta-analysis	Yes	Partly	Yes	Yes	Yes	Yes	Yes	Yes	Yes	Yes	Yes	Yes	Yes	Yes	Yes	Yes	High confidence		1	0.5	1	1	1	1	1	1	1	1	1	1	1	1	1	1	15.5		0	0	0	0	0	0	0
Li	Consumption of whole grains in relation to mortality from all causes, cardiovascular disease, and diabetes: Dose-response meta-analysis of prospective cohort studies	Yes	Partly	Yes	Yes	Yes	Yes	Partly	Yes	Yes	No	Yes	Yes	Yes	Yes	Yes	Yes	High confidence		1	0.5	1	1	1	1	0.5	1	1	0	1	1	1	1	1	1	14		0	0	0	0	0	0	0
Li	Consumption of sugar sweetened beverages, artificially sweetened beverages and fruit juices and risk of type 2 diabetes, hypertension, cardiovascular disease, and mortality: A meta-analysis	Yes	Yes	Yes	Yes	Yes	Yes	Partly	Yes	Yes	Yes	Yes	Not relevant	Yes	Yes	Yes	Yes	High confidence		1	1	1	1	1	1	0.5	1	1	1	1	1	1	1	1	1	15.5		0	0	0	0	0	0	0
Luo	Nut consumption and risk of type 2 diabetes, cardiovascular disease, and all-cause mortality: a systematic review and meta-analysis	Yes	Yes	Yes	Yes	No	Yes	Partly	Yes	Yes	No	Yes	Yes	Yes	Yes	Yes	Yes	Moderate confidence		1	1	1	1	0	1	0.5	1	1	0	1	1	1	1	1	1	13.5		0	0	0	0	0	0	0
Lupoli	White Meat Consumption, All-Cause Mortality, and Cardiovascular Events: A Meta-Analysis of Prospective Cohort Studies	Yes	Yes	Yes	Yes	Yes	Yes	Partly	Yes	Yes	No	Yes	Yes	Yes	Yes	Yes	Yes	High confidence		1	1	1	1	1	1	0.5	1	1	0	1	1	1	1	1	1	14.5		0	0	0	0	0	0	0
Ma	Association of Egg Consumption with Risk of All-Cause and Cardiovascular Disease Mortality: A Systematic Review and Dose-Response Meta-Analysis of Observational Studies	Yes	Yes	Yes	Yes	No	Yes	Partly	Yes	Yes	No	Yes	Yes	Yes	Yes	Yes	Yes	Moderate confidence		1	1	1	1	0	1	0.5	1	1	0	1	1	1	1	1	1	13.5		0	0	0	0	0	0	0
Ma	Association between whole grain intake and all-cause mortality: a meta-analysis of cohort studies	Yes	Partly	Yes	Yes	Yes	No	Partly	Yes	No	No	Yes	No	Yes	Yes	Yes	Yes	Critically low		1	0.5	1	1	1	0	0.5	1	0	0	1	0	1	1	1	1	11		0	0	0	1	0	0	0
Mayhew	A systematic review and meta-analysis of nut consumption and incident risk of CVD and all-cause mortality	Yes	Partly	Yes	Yes	No	Yes	Partly	Yes	Yes	No	Yes	Yes	Yes	Not relevant	Yes	Yes	Moderate confidence		1	0.5	1	1	0	1	0.5	1	1	0	1	1	1	1	1	1	13		0	0	0	0	0	0	0
Meng	Sugar- and Artificially Sweetened Beverages Consumption Linked to Type 2 Diabetes, Cardiovascular Diseases, and All-Cause Mortality: A Systematic Review and Dose-Response Meta-Analysis of Prospective Cohort Studies	Yes	Partly	Yes	Yes	Yes	Yes	Yes	Yes	Yes	Yes	Yes	Yes	Yes	Yes	Yes	Yes	High confidence		1	0.5	1	1	1	1	1	1	1	1	1	1	1	1	1	1	15.5		0	0	0	0	0	0	0
Mofrad	Egg and Dietary Cholesterol Intake and Risk of All-Cause, Cardiovascular, and Cancer Mortality: A Systematic Review and Dose-Response Meta-Analysis of Prospective Cohort Studies	Yes	Yes	Yes	Yes	Yes	Yes	Yes	Yes	Yes	No	Yes	Not relevant	Yes	Yes	Yes	Yes	High confidence		1	1	1	1	1	1	1	1	1	0	1	1	1	1	1	1	15		0	0	0	0	0	0	0
Mousavi	Egg Consumption and Risk of All-Cause and Cause-Specific Mortality: A Systematic Review and Dose-Response Meta-analysis of Prospective Studies	Yes	Yes	Yes	Yes	Yes	Yes	Yes	Yes	Yes	Yes	Yes	Yes	Yes	Yes	Yes	Yes	High confidence		1	1	1	1	1	1	1	1	1	1	1	1	1	1	1	1	16		0	0	0	0	0	0	0
O'Sullivan	Food Sources of Saturated Fat and the Association With Mortality: A Meta-Analysis	Yes	No	Yes	Yes	Yes	No	Partly	Yes	Yes	No	Yes	Yes	Yes	No	Yes	No	Critically low		1	0	1	1	1	0	0.5	1	1	0	1	1	1	0	1	0	10.5		1	0	0	0	0	0	0
Pan	Association of soft drink and 100% fruit juice consumption with all-cause mortality, cardiovascular diseases mortality, and cancer mortality: A systematic review and dose-response meta-analysis of prospective cohort studies	Yes	Yes	Yes	Yes	Yes	Yes	Partly	Yes	Yes	Yes	Yes	Yes	Yes	Yes	Yes	No	High confidence		1	1	1	1	1	1	0.5	1	1	1	1	1	1	1	1	0	14.5		0	0	0	0	0	0	0
Papp	Association of poultry consumption with cardiovascular diseases and all-cause mortality: a systematic review and dose response meta-analysis of prospective cohort studies	Yes	Yes	Yes	Yes	Yes	Yes	Yes	Yes	Yes	No	Yes	Yes	Yes	Not relevant	Yes	Yes	High confidence		1	1	1	1	1	1	1	1	1	0	1	1	1	1	1	1	15		0	0	0	0	0	0	0
Qin	Sugar and artificially sweetened beverages and risk of obesity, type 2 diabetes mellitus, hypertension, and all-cause mortality: a dose–response meta-analysis of prospective cohort studies	Yes	Partly	Yes	Yes	Yes	Yes	Partly	Yes	Yes	No	Yes	Not relevant	Yes	Yes	Yes	Yes	High confidence		1	0.5	1	1	1	1	0.5	1	1	0	1	1	1	1	1	1	14		0	0	0	0	0	0	0
Schwingshackl	Food groups and risk of all-cause mortality: a systematic review and meta-analysis of prospective studies	Yes	Yes	Yes	Yes	Yes	Yes	Partly	Yes	Yes	Yes	Yes	Yes	Yes	Yes	Yes	Yes	High confidence		1	1	1	1	1	1	0.5	1	1	1	1	1	1	1	1	1	15.5		0	0	0	0	0	0	0
Wan	Fish, long chain omega-3 polyunsaturated fatty acids consumption, and risk of all-cause mortality: a systematic review and dose-response meta-analysis from 23 independent prospective cohort studies	Yes	No	Yes	Yes	Yes	Yes	Yes	Yes	Yes	No	Yes	Yes	Yes	Yes	Yes	Yes	Low		1	0	1	1	1	1	1	1	1	0	1	1	1	1	1	1	14		1	0	0	0	0	0	0
Wang	Red and processed meat consumption and mortality: dose–response meta-analysis of prospective cohort studies	Yes	No	Yes	Yes	Yes	Yes	Yes	Yes	Yes	No	Yes	Yes	Yes	Yes	Yes	Yes	Low		1	0	1	1	1	1	1	1	1	0	1	1	1	1	1	1	14		1	0	0	0	0	0	0
Wang	Fruit and vegetable consumption and mortality from all causes, cardiovascular disease, and cancer: systematic review and dose-response meta-analysis of prospective cohort studies	Yes	Partly	Yes	Yes	Yes	Yes	Yes	Yes	Yes	No	Yes	Yes	Yes	Yes	Yes	Yes	High confidence		1	0.5	1	1	1	1	1	1	1	0	1	1	1	1	1	1	14.5		0	0	0	0	0	0	0
Wei	Whole-grain consumption and the risk of all-cause, CVD and cancer mortality: a meta-analysis of prospective cohort studies	Yes	Partly	Yes	Yes	Yes	Yes	Yes	Yes	Yes	No	Yes	Yes	Yes	Yes	Yes	Yes	High confidence		1	0.5	1	1	1	1	1	1	1	0	1	1	1	1	1	1	14.5		0	0	0	0	0	0	0
Yang	Egg consumption and risks of all-cause and cause-specific mortality: a dose–response meta-analysis of prospective cohort studies	Yes	Partly	Yes	Yes	Yes	Yes	Yes	Yes	Yes	No	Yes	Yes	Yes	Yes	Yes	Yes	High confidence		1	0.5	1	1	1	1	1	1	1	0	1	1	1	1	1	1	14.5		0	0	0	0	0	0	0
Zeraatkar	Red and Processed Meat Consumption and Risk of all-Cause Mortality and Cardiometabolic Outcomes	Yes	Yes	Yes	Yes	Yes	Yes	Partly	Yes	Yes	Yes	Yes	Not relevant	Yes	Yes	Yes	Yes	High confidence		1	1	1	1	1	1	0.5	1	1	1	1	1	1	1	1	1	15.5		0	0	0	0	0	0	0
Zhang	Association of Consumption of Sugar-Sweetened Beverages or Artificially Sweetened Beverages with Mortality: A Systematic Review and Dose–Response Meta-Analysis of Prospective Cohort Studies	Yes	Yes	Yes	Yes	Yes	Yes	Yes	Yes	Yes	No	Yes	Yes	Yes	Yes	Yes	Yes	High confidence		1	1	1	1	1	1	1	1	1	0	1	1	1	1	1	1	15		0	0	0	0	0	0	0
Zhang	Association of whole grain intake with all-cause, cardiovascular, and cancer mortality: a systematic review and dose–response meta-analysis from prospective cohort studies	Yes	No	Yes	Yes	No	No	Yes	Yes	No	No	Yes	No	Yes	Yes	Yes	No	Critically low		1	0	1	1	0	0	1	1	0	0	1	0	1	1	1	0	9		1	0	0	1	0	0	0
Zhao	Associations of Dietary Cholesterol, Serum Cholesterol, and Egg Consumption With Overall and Cause-Specific Mortality: Systematic Review and Updated Meta-Analysis	Yes	Yes	Yes	Yes	Yes	No	Yes	Yes	Yes	No	Yes	Yes	Yes	Yes	Yes	Yes	High confidence		1	1	1	1	1	0	1	1	1	0	1	1	1	1	1	1	14		0	0	0	0	0	0	0
Zhao	Fish consumption and all-cause mortality: a meta-analysis of cohort studies	Yes	No	Yes	Yes	Yes	Yes	Yes	Yes	No	No	Yes	No	Yes	Yes	Yes	Yes	Critically low		1	0	1	1	1	1	1	1	0	0	1	0	1	1	1	1	12		1	0	0	1	0	0	0
Zong	Whole Grain Intake and Mortality From All Causes, Cardiovascular Disease, and Cancer: A Meta-Analysis of Prospective Cohort Studies	Yes	Partly	Yes	Yes	Yes	Yes	Yes	Yes	Yes	No	Yes	Yes	Yes	Yes	Yes	Yes	High confidence		1	0.5	1	1	1	1	1	1	1	0	1	1	1	1	1	1	14.5		0	0	0	0	0	0	0

## Sheet: Supplementary Table 2
Author (Year)	Food group	Studies/Participants/Events	AMSTAR-2	Results	Heterogeneity	Most relevant	Most recent	Most studies	Most participants	Most cases	Best quality
Huang (2022)	Added sugars	9 / 669068 / 62868	Moderate	1.05 [0.97, 1.14]	0.77	1	1	1	1	1	1
O'Sullivan (2012)	Dairy	2 / 1691 / 230	Low	0.64 [0.31, 1.29]	0.46	0	0	0	0	0	0
Schwingshackl (2016)	Dairy	27 / 938817 / 126759	High	1.03 [0.98, 1.07]	0.94	1	1	1	1	1	1
Mofrad (2021)	Eggs	27 / 1153367 / 226990	High	1.03 [0.97, 1.09]	0.85	0	0	1	0	0	1
Ma (2021)	Eggs	25 / 1477561 / 240552	Moderate	1.04 [0.99, 1.09]	0.81	1	1	0	0	1	0
Mousavi (2021)	Eggs	24 / 1541769 / 232408	High	1.02 [0.94, 1.11]	0.95	0	0	0	1	0	1
Schwingshackl (2016)	Eggs	8 / 322334 / 30352	High	1.06 [1, 1.12]	0.71	0	0	0	0	0	1
Schwingshackl (2016)	Fish	39 / 1671191 / 157688	High	0.95 [0.92, 0.98]	0.51	1	0	1	1	1	1
Wan (2017)	Fish	22 / 985126 / 75150	Low	0.94 [0.9, 0.98]	0.5	0	1	0	0	0	0
Zhao (2014)	Fish	12 / 672389 / 57641	Low	0.94 [0.9, 0.98]	0.39	0	0	0	0	0	0
Aune (2016)	Fruit	30 / 1144194 / 93473	High	0.87 [0.84, 0.9]	0.6	0	0	0	0	0	1
Kazemi (2020)	Fruit	28 / 1626395 / 108402	High	0.89 [0.85, 0.93]	0.9	1	1	0	1	0	1
Schwingshackl (2016)	Fruit	34 / 1386809 / 120033	High	0.91 [0.89, 0.94]	0.77	0	0	1	0	1	1
Li (2017)	Legumes	4 / NA / 218997	Low	0.93 [0.87, 0.99]	0.43	0	1	0		1	0
Schwingshackl (2016)	Legumes	17 / 603420 / 53085	High	0.96 [0.93, 1]	0.48	1	0	1	1	0	1
Aune (2016)	Nuts	15 / 819448 / 85870	High	0.81 [0.77, 0.85]	0.41	0	0	0	0	1	1
Chen (2017)	Nuts	16 / 498730 / 66568	Low	0.81 [0.78, 0.84]	0.22	0	1	1	0	0	0
Grosso (2014)	Nuts	6 / 207608 / 34482	Low	0.77 [0.69, 0.87]	0.56	0	0	0	0	0	0
Luo (2013)	Nuts	11 / NA / 48818	Moderate	0.85 [0.79, 0.91]	0.6	0	0	0		0	0
Mayhew (2015)	Nuts	10 / 277432 / 49232	Moderate	0.81 [0.77, 0.85]	0.43	0	0	0	0	0	0
Schwingshackl (2016)	Nuts	16 / 866312 / 80204	High	0.8 [0.74, 0.86]	0.84	1	0	1	1	0	1
Abete (2013)	Processed meat	5 / 1143696 / 87443	Low	1.22 [1.16, 1.29]	0.44	0	0	0	0	0	0
Larsson (2013)	Processed meat	8 / 1143696 / 125803	Low	1.23 [1.17, 1.28]	0.57	0	0	0	0	0	0
O'Sullivan (2012)	Processed meat	5 / 677517 / 95692	Low	1.21 [1.16, 1.27]	0.65	0	0	0	0	0	0
Schwingshackl (2016)	Processed meat	7 / 1217965 / 143572	High	1.21 [1.16, 1.26]	0.56	0	0	0	1	1	1
Zeraatkar (2018)	Processed meat	10 / 696822 / NA	High	1.13636363636364 [1.0989010989011, 1.17647058823529]	0.17	1	1	1	0		1
Abete (2013)	Red meat	7 / 1574707 / 114459	Low	1.09 [0.94, 1.28]	0.95	0	0	0	0	0	0
Larsson (2013)	Red meat	8 / 732333 / 61494	Low	1.1 [0.98, 1.22]	0.83	0	0	0	0	0	0
Schwingshackl (2016)	Red meat	12 / 1762627 / 177655	High	1.1 [1, 1.2]	0.93	1	0	1	1	1	1
Zeraatkar (2018)	Red meat	9 / 413760 / NA	High	1.11111111111111 [0.961538461538461, 1.2987012987013]	0.95	0	1	0	0		1
Hu (2022)	Refined grains	3 / 174512 / 13943	High	1.12 [0.95, 1.31]	0.71	1	1	0	1	1	1
Schwingshackl (2016)	Refined grains	4 / 127887 / 11034	High	0.99 [0.94, 1.05]	0.26	0	0	1	0	0	1
Aune (2016)	Refined grains	2 / 39252 / 6419	Moderate	1.02 [0.93, 1.12]	0	0	0	0	0	0	0
Kazemi (2020)	SSBs	9 / 748934 / 97787	High	1.1 [1.05, 1.16]	0.63	0	0	0	0	0	1
Li (2022)	SSBs	14 / 1131605 / 121488	High	1.11 [1.05, 1.16]	0.75	1	1	1	0	0	1
Li (2020)	SSBs	11 / 1211470 / 137310	High	1.12 [1.06, 1.19]	0.74	0	0	0	0	0	1
Meng (2020)	SSBs	7 / 719690 / 104731	High	1.14 [1.04, 1.24]	0.94	0	0	0	0	0	1
Pan (2020)	SSBs	10 / 1431473 / NA	High	1.11 [1.05, 1.19]	0.83	0	0	0	1		1
Qin (2019)	SSBs	10 / 1125834 / 467841	High	1.1 [1.02, 1.17]	0.8	0	0	0	0	1	1
Schwingshackl (2016)	SSBs	5 / 748452 / 81407	High	1.02 [0.97, 1.06]	0.78	0	0	0	0	0	1
Aune (2016)	Vegetables	24 / 1082960 / 82904	High	0.87 [0.82, 0.92]	0.79	0	0	0	0	0	1
Schwingshackl (2016)	Vegetables	37 / 1409290 / 121067	High	0.93 [0.9, 0.95]	0.75	1	1	1	1	1	1
Abete (2013)	White meat	6 / 1453365 / 107010	Low	0.94 [0.84, 1.05]	0.88	0	0	0	0	0	0
Lupoli (2020)	White meat	11 / 1911732 / 228055	High	0.94 [0.9, 0.97]	0.96	0	0	0	1	1	1
Papp (2021)	White meat	12 / 1435390 / 120122	High	0.96 [0.93, 0.98]	0.05	1	1	1	0	0	1
Benisi-Kohansal (2015)	Whole grains	11 / 714636 / 92288	Low	0.87 [0.84, 0.91]	0.56	0	0	0	0	0	0
Chen (2015)	Whole grains	12 / 828516 / 96218	Low	0.83 [0.8, 0.88]	0.71	0	0	0	0	0	0
Hu (2022)	Whole grains	12 / 909848 / 104611	High	0.83 [0.78, 0.89]	0.83	0	1	0	0	0	1
Ma (2016)	Whole grains	10 / 722897 / 91591	Low	0.82 [0.78, 0.87]	0.77	0	0	0	0	0	0
Schwingshackl (2016)	Whole grains	19 / 1044464 / 121141	High	0.88 [0.84, 0.92]	0.91	1	0	1	1	1	1
Wei (2016)	Whole grains	11 / 809578 / 94638	High	0.87 [0.84, 0.9]	0.74	0	0	0	0	0	1
Zhang (2016)	Whole grains	9 / 661752 / 84464	Low	0.84 [0.81, 0.88]	0.47	0	0	0	0	0	0
Zong (2015)	Whole grains	12 / 786076 / 97867	High	0.84 [0.8, 0.88]	0.74	0	0	0	0	0	1
Aune (2016)	Whole grains	9 / 689541 / 89534	Moderate	0.82 [0.77, 0.88]	0.83	0	0	0	0	0	0

## Sheet: Supplementary Table 3
Author (Year)	Food group	Studies/Participants/Events	AMSTAR-2	Results (original)	Results (converted)	Heterogeneity	Most relevant	Most recent	Most studies	Most participants	Most cases	Best quality
Huang (2022)	Added sugars	10 / 680444 / 63709	Moderate	1.03 [0.97, 1.08]	1.03 [0.97, 1.08]	0.72	1	1	1	1	1	1
Guo (2016)	Dairy	9 / 175063 / 21222	Low	0.99 [0.96, 1.03]	0.99 [0.96, 1.03]	0.62	0	0	0	0	0	0
Schwingshackl (2016)	Dairy	16 / 546894 / 93597	High	0.98 [0.93, 1.03]	0.98 [0.93, 1.03]	0.96	1	1	1	1	1	1
Mofrad (2021)	Eggs	28 / NA / NA	High	1.07 [1.02, 1.12]	1.07 [1.02, 1.12]	0.85	0	0	0			1
Ma (2021)	Eggs	25 / 1477561 / 240552	Moderate	1.06 [1.02, 1.1]	1.06 [1.02, 1.1]	0.84	0	1	0	0	1	0
Schwingshackl (2016)	Eggs	8 / 322334 / 30352	High	1.15 [0.99, 1.34]	1.15 [0.99, 1.34]	0.87	0	0	0	0	0	1
Yang (2021)	Eggs	19 / 1737893 / 214073	High	1.08 [1.01, 1.15]	1.08 [1.01, 1.15]	0.91	1	1	0	1	0	1
Zhao (2021)	Eggs	41 / 27078 / 22035	High	1.06 [1.04, 1.09]	1.06 [1.04, 1.09]	0.74	0	0	1	0	0	1
Schwingshackl (2016)	Fish	19 / 1072352 / 94132	High	0.93 [0.88, 0.98]	0.93 [0.88, 0.98]	0.53	1	1	1	1	1	1
Zhao (2014)	Fish	7 / NA / NA	Low	0.88 [0.83, 0.93]	0.81 [0.73, 0.89]	0.71	0	0	0			0
Aune (2016)	Fruit	27 / 1104255 / 94235	High	0.85 [0.8, 0.91]	0.94 [0.91, 0.96]	0.9	0	0	1	0	1	1
Kazemi (2020)	Fruit	22 / 1582256 / 89773	High	0.95 [0.93, 0.97]	0.96 [0.94, 0.98]	0.87	1	1	0	1	0	1
Schwingshackl (2016)	Fruit	17 / 997112 / 66909	High	0.94 [0.92, 0.97]	0.95 [0.94, 0.98]	0.82	0	0	0	0	0	1
Wang (2013)	Fruit	7 / 660186 / 40192	High	0.94 [0.9, 0.98]	0.94 [0.9, 0.98]	0.77	0	0	0	0	0	1
Schwingshackl (2016)	Legumes	6 / 386116 / 24882	High	0.96 [0.9, 1.01]	0.96 [0.9, 1.01]	0.48	1	1	1	1	1	1
Aune (2016)	Nuts	16 / 819448 / 85870	High	0.78 [0.72, 0.84]	0.78 [0.72, 0.84]	0.66	0	0	0	0	1	1
Chen (2017)	Nuts	18 / 766470 / 81034	Low	0.96 [0.94, 0.97]	0.96 [0.94, 0.97]	0.72	0	1	1	0	0	0
Grosso (2014)	Nuts	5 / 306050 / 34329	Low	0.96 [0.93, 0.98]	0.96 [0.93, 0.98]	0.53	0	0	0	0	0	0
Grosso (2014)	Nuts	5 / 306050 / 34329	Low	0.73 [0.6, 0.88]	0.73 [0.6, 0.88]	0.53	0	0	0	0	0	0
Schwingshackl (2016)	Nuts	16 / 902178 / 80204	High	0.76 [0.69, 0.84]	0.76 [0.69, 0.84]	0.82	1	0	0	1	0	1
Abete (2013)	Processed meat	5 / 1143696 / 87443	Low	1.25 [1.07, 1.45]	1.25 [1.07, 1.45]	0.96	0	0	0	0	0	0
O'Sullivan (2012)	Processed meat	2 / NA / NA	Low	1.04 [1, 1.07]	1.04 [1, 1.07]		0	0	0			0
Schwingshackl (2016)	Processed meat	7 / 1217965 / 143572	High	1.23 [1.12, 1.36]	1.23 [1.12, 1.36]	0.94	0	0	0	0	1	1
Wang (2014)	Processed meat	6 / 1144264 / 125794	Low	1.15 [1.11, 1.19]	1.15 [1.11, 1.19]	0.75	0	0	0	0	0	0
Zeraatkar (2018)	Processed meat	8 / 1241900 / NA	High	1.08695652173913 [1.04166666666667, 1.14942528735632]	1.22 [1.1, 1.38]	0.87	1	1	1	1		1
Abete (2013)	Red meat	6 / NA / NA	Low	1.04 [0.92, 1.17]	1.04 [0.92, 1.17]	0.95	0	0	0			0
Schwingshackl (2016)	Red meat	10 / 1388587 / 151912	High	1.1 [1.04, 1.18]	1.1 [1.04, 1.18]	0.92	1	0	1	1	1	1
Zeraatkar (2018)	Red meat	8 / 893436 / NA	High	1.0752688172043 [1, 1.14942528735632]	1.15 [1, 1.31]	0.96	0	1	0	0		1
Hu (2022)	Refined grains	5 / 176957 / 15444	High	1 [0.97, 1.02]	1 [0.97, 1.02]	0.88	1	1	1	1	1	1
Schwingshackl (2016)	Refined grains	4 / 127887 / 11034	High	0.99 [0.97, 1.01]	0.99 [0.97, 1.01]	0.07	0	0	0	0	0	1
Kazemi (2020)	SSBs	9 / 748934 / 97787	High	1.07 [1.04, 1.1]	1.07 [1.04, 1.1]	0.59	0	0	0	0	0	1
Li (2022)	SSBs	14 / 1131605 / 121488	High	1.08 [1.06, 1.09]	1.08 [1.06, 1.09]		1	1	1	0	1	1
Pan (2020)	SSBs	11 / 1428315 / NA	High	1.04 [1.02, 1.06]	1.04 [1.02, 1.06]	0.89	0	0	0	1		1
Qin (2019)	SSBs	8 / 768083 / 113321	High	1.04 [1.01, 1.07]	1.04 [1.01, 1.07]	0.58	0	0	0	0	0	1
Schwingshackl (2016)	SSBs	4 / 394701 / 37728	High	1.03 [0.91, 1.18]	1.03 [0.91, 1.18]	0.71	0	0	0	0	0	1
Wang (2021)	SSBs	8 / 949023 / 99126	High	1.07 [1.03, 1.11]	1.07 [1.03, 1.11]		0	0	0	0	0	1
Zhang (2020)	SSBs	11 / 965851 / 114935	High	1.08 [1.04, 1.12]	1.06 [1.03, 1.08]	0.71	0	0	0	0	0	1
Aune (2016)	Vegetables	22 / 1050795 / 86264	High	0.87 [0.82, 0.92]	0.93 [0.91, 0.96]	0.82	1	0	1	1	1	1
Schwingshackl (2016)	Vegetables	17 / 991966 / 66781	High	0.96 [0.95, 0.98]	0.96 [0.95, 0.98]	0.67	0	1	0	0	0	1
Wang (2013)	Vegetables	7 / 660186 / 40192	High	0.95 [0.92, 0.99]	0.94 [0.9, 0.99]	0.86	0	0	0	0	0	1
Abete (2013)	White meat	6 / 1453365 / 107010	Low	0.9 [0.73, 1.11]	0.9 [0.73, 1.11]	0.92	0	0	0	1	1	0
Papp (2021)	White meat	11 / 1138669 / 95839	High	0.98 [0.94, 1.02]	0.98 [0.94, 1.02]	0.19	1	1	1	0	0	1
Benisi-Kohansal (2015)	Whole grains	5 / 531995 / 79831	Low	0.83 [0.79, 0.88]	0.94 [0.92, 0.96]	0.56	0	0	0	0	0	0
Chen (2015)	Whole grains	10 / 841783 / 105909	Low	0.78 [0.67, 0.91]	0.86 [0.79, 0.94]	0.94	0	0	0	0	0	0
Hu (2022)	Whole grains	13 / 912293 / 106112	High	0.94 [0.92, 0.97]	0.94 [0.92, 0.97]	0.9	1	1	1	1	1	1
Li (2015)	Whole grains	10 / 782751 / 92647	High	0.93 [0.91, 0.95]	0.93 [0.91, 0.95]	0.79	0	0	0	0	0	1
Ma (2016)	Whole grains	10 / 809901 / 99224	Low	0.93 [0.89, 0.97]	0.93 [0.88, 0.97]	0.93	0	0	0	0	0	0
Schwingshackl (2016)	Whole grains	11 / 777684 / 94128	High	0.92 [0.89, 0.95]	0.92 [0.89, 0.95]	0.8	0	0	0	0	0	1
Wei (2016)	Whole grains	8 / 401072 / 46155	High	0.81 [0.76, 0.85]	0.93 [0.91, 0.95]	0.79	0	0	0	0	0	1
Zhang (2016)	Whole grains	9 / 661752 / 84464	Low	0.91 [0.9, 0.93]	0.9 [0.89, 0.93]		0	0	0	0	0	0
Zong (2015)	Whole grains	10 / NA / NA	High	0.93 [0.92, 0.94]	0.8 [0.78, 0.83]		0	0	0			1
Aune (2016)	Whole grains	11 / 812838 / 100726	Moderate	0.83 [0.77, 0.9]	0.94 [0.92, 0.97]	0.83	0	0	0	0	0	0

## Sheet: Supplementary Table 4
AutYear	Food_group	Numbers	AMSTAR2	Range
Huang (2022)	Added sugars	N. of studies: 10 - N. of participants: 680444 - N. of events: 63709	Moderate	[0 - 40]
Schwingshackl (2016)	Dairy	N. of studies: 16 - N. of participants: 546894 - N. of events: 93597	High	[0 - 1000]
Mofrad (2021)	Eggs	N. of studies: 28 - N. of participants: NA - N. of events: NA	High	[0 - 2]
Ma (2021)	Eggs	N. of studies: 25 - N. of participants: 1477561 - N. of events: 240552	Moderate	[0 - 3]
Schwingshackl (2016)	Eggs	N. of studies: 8 - N. of participants: 322334 - N. of events: 30352	High	[0 - 80]
Yang (2021)	Eggs	N. of studies: 19 - N. of participants: 1737893 - N. of events: 214073	High	[0 - 18]
Schwingshackl (2016)	Fish	N. of studies: 19 - N. of participants: 1072352 - N. of events: 94132	High	[0 - 250]
Aune (2016)	Fruit	N. of studies: 27 - N. of participants: 1104255 - N. of events: 94235	High	[0 - 600]
Kazemi (2020)	Fruit	N. of studies: 22 - N. of participants: 1582256 - N. of events: 89773	High	[0 - 700]
Schwingshackl (2016)	Fruit	N. of studies: 17 - N. of participants: 997112 - N. of events: 66909	High	[0 - 800]
Schwingshackl (2016)	Legumes	N. of studies: 6 - N. of participants: 386116 - N. of events: 24882	High	[0 - 200]
Aune (2016)	Nuts	N. of studies: 16 - N. of participants: 819448 - N. of events: 85870	High	[0 - 28]
Chen (2017)	Nuts	N. of studies: 18 - N. of participants: 766470 - N. of events: 81034	Low	[0 - 7]
Schwingshackl (2016)	Nuts	N. of studies: 16 - N. of participants: 902178 - N. of events: 80204	High	[0 - 30]
Larsson (2013)	Processed meat	N. of studies: 8 - N. of participants: 1143696 - N. of events: 125803	Low	[0 - 120]
Schwingshackl (2016)	Processed meat	N. of studies: 7 - N. of participants: 1217965 - N. of events: 143572	High	[0 - 200]
Wang (2014)	Processed meat	N. of studies: 6 - N. of participants: 1144264 - N. of events: 125794	Low	[0 - 250]
Schwingshackl (2016)	Red meat	N. of studies: 10 - N. of participants: 1388587 - N. of events: 151912	High	[0 - 200]
Hu (2022)	Refined grains	N. of studies: 5 - N. of participants: 176957 - N. of events: 15444	High	[0 - 400]
Schwingshackl (2016)	Refined grains	N. of studies: 4 - N. of participants: 127887 - N. of events: 11034	High	[0 - 150]
Kazemi (2020)	SSBs	N. of studies: 9 - N. of participants: 748934 - N. of events: 97787	High	[0 - 1000]
Pan (2020)	SSBs	N. of studies: 11 - N. of participants: 1428315 - N. of events: NA	High	[0 - 1400]
Qin (2019)	SSBs	N. of studies: 8 - N. of participants: 768083 - N. of events: 113321	High	[0 - 600]
Schwingshackl (2016)	SSBs	N. of studies: 4 - N. of participants: 394701 - N. of events: 37728	High	[0 - 300]
Wang (2021)	SSBs	N. of studies: 8 - N. of participants: 949023 - N. of events: 99126	High	[0 - 750]
Zhang (2020)	SSBs	N. of studies: 11 - N. of participants: 965851 - N. of events: 114935	High	[0 - 3]
Aune (2016)	Vegetables	N. of studies: 22 - N. of participants: 1050795 - N. of events: 86264	High	[0 - 600]
Schwingshackl (2016)	Vegetables	N. of studies: 17 - N. of participants: 991966 - N. of events: 66781	High	[0 - 600]
Papp (2021)	White meat	N. of studies: 11 - N. of participants: 1138669 - N. of events: 95839	High	[0 - 100]
Benisi-Kohansal (2015)	Whole grains	N. of studies: 5 - N. of participants: 531995 - N. of events: 79831	Low	[0 - 4]
Chen (2015)	Whole grains	N. of studies: 10 - N. of participants: 841783 - N. of events: 105909	Low	[0 - 80]
Hu (2022)	Whole grains	N. of studies: 13 - N. of participants: 912293 - N. of events: 106112	High	[0 - 220]
Schwingshackl (2016)	Whole grains	N. of studies: 11 - N. of participants: 777684 - N. of events: 94128	High	[0 - 100]
Zhang (2016)	Whole grains	N. of studies: 9 - N. of participants: 661752 - N. of events: 84464	Low	[0 - 196]
Zong (2015)	Whole grains	N. of studies: 10 - N. of participants: NA - N. of events: NA	High	[0 - 80]
Aune (2016)	Whole grains	N. of studies: 11 - N. of participants: 812838 - N. of events: 100726	Moderate	[0 - 225]

## Sheet: Supplementary Table 5
First_author	Title	Food_group	Outcome	Population	RCT	NRIS	Cohort	Case_control	Search_year	Search_month	N_studies	N_part	N_cases	Risk_measure	Est_HL	LBCI_HL	UBCI_HL	Serving_size	Unit	Est_PS	LBCI_PS	UBCI_PS	Other_DR	Scale_metric	Lower_range	Upper_range	Heterogeneity	Comparison_type	Nonlinear_DR	Serving_size_standard	Unit_standard	Est_PS_converted	Supplementary Table 5	UBCI_PS_converted	AMSTAR2
Abete	Association Between Total, Processed, Red and White Meat Consumption and all-Cause, Cvd and Ihd Mortality: a Meta-Analysis of Cohort Studies	Processed meat	All-cause mortality	Adults	No	No	Yes	No	2013	August	5	1143696	87443	RR	1.22	1.16	1.29						No				0.444	HL	No						Low
Abete	Association Between Total, Processed, Red and White Meat Consumption and all-Cause, Cvd and Ihd Mortality: a Meta-Analysis of Cohort Studies	Processed meat	All-cause mortality	Adults	No	No	Yes	No	2013	August	5	1143696	87443	RR				50	g	1.25	1.07	1.45	No				0.957	PS	No	50	g	1.25	1.07	1.45	Low
Abete	Association Between Total, Processed, Red and White Meat Consumption and all-Cause, Cvd and Ihd Mortality: a Meta-Analysis of Cohort Studies	Red meat	All-cause mortality	Adults	No	No	Yes	No	2013	August	7	1574707	114459	RR	1.09	0.94	1.28						No				0.954	HL	No						Low
Abete	Association Between Total, Processed, Red and White Meat Consumption and all-Cause, Cvd and Ihd Mortality: a Meta-Analysis of Cohort Studies	Red meat	All-cause mortality	Adults	No	No	Yes	No	2013	August	6			RR				100	g	1.04	0.92	1.17	No				0.95	PS	No	100	g	1.04	0.92	1.17	Low
Abete	Association Between Total, Processed, Red and White Meat Consumption and all-Cause, Cvd and Ihd Mortality: a Meta-Analysis of Cohort Studies	White meat	All-cause mortality	Adults	No	No	Yes	No	2013	August	6	1453365	107010	RR	0.94	0.84	1.05						No				0.882	HL	No						Low
Abete	Association Between Total, Processed, Red and White Meat Consumption and all-Cause, Cvd and Ihd Mortality: a Meta-Analysis of Cohort Studies	White meat	All-cause mortality	Adults	No	No	Yes	No	2013	August	6	1453365	107010	RR				100	g	0.9	0.73	1.11	No				0.921	PS	No	100	g	0.9	0.73	1.11	Low
Aune	Fruit and Vegetable Intake and the Risk of Cardiovascular Disease, Total Cancer and all-Cause Mortality-a Systematic Review and Dose-Response Meta-Analysis of Prospective Studies	Fruit	All-cause mortality	Adults	No	No	Yes	No	2016	September	30	1144194	93473	RR	0.87	0.84	0.9						Yes	g/d	0	600	0.602	HL	Yes						High
Aune	Fruit and Vegetable Intake and the Risk of Cardiovascular Disease, Total Cancer and all-Cause Mortality-a Systematic Review and Dose-Response Meta-Analysis of Prospective Studies	Fruit	All-cause mortality	Adults	No	No	Yes	No	2016	September	27	1104255	94235	RR				200	g	0.85	0.8	0.91	Yes	g/d	0	600	0.9	PS	Yes	80	g	0.94	0.91	0.96	High
Aune	Nut Consumption and Risk of Cardiovascular Disease, Total Cancer, all-Cause and Cause-Specific Mortality: a Systematic Review and Dose-Response Meta-Analysis of Prospective Studies	Nuts	All-cause mortality	Adults	No	No	Yes	No	2016	July	15	819448	85870	RR	0.81	0.77	0.85						Yes	g/d	0	28	0.41	HL	Yes						High
Aune	Nut Consumption and Risk of Cardiovascular Disease, Total Cancer, all-Cause and Cause-Specific Mortality: a Systematic Review and Dose-Response Meta-Analysis of Prospective Studies	Nuts	All-cause mortality	Adults	No	No	Yes	No	2016	July	16	819448	85870	RR				28	g	0.78	0.72	0.84	Yes	g/d	0	28	0.66	PS	Yes	28	g	0.78	0.72	0.84	High
Aune	Fruit and Vegetable Intake and the Risk of Cardiovascular Disease, Total Cancer and all-Cause Mortality-a Systematic Review and Dose-Response Meta-Analysis of Prospective Studies	Vegetables	All-cause mortality	Adults	No	No	Yes	No	2016	September	24	1082960	82904	RR	0.87	0.82	0.92						Yes	g/d	0	600	0.786	HL	Yes						High
Aune	Fruit and Vegetable Intake and the Risk of Cardiovascular Disease, Total Cancer and all-Cause Mortality-a Systematic Review and Dose-Response Meta-Analysis of Prospective Studies	Vegetables	All-cause mortality	Adults	No	No	Yes	No	2016	September	22	1050795	86264	RR				200	g	0.87	0.82	0.92	Yes	g/d	0	600	0.82	PS	Yes	100	g	0.93	0.91	0.96	High
Benisi-Kohansal	Whole-Grain Intake and Mortality from all-Causes, Cardiovascular Disease, and Cancer: a Systematic Review and Dose-Response Meta-Analysis of Prospective Cohort Studies	Whole grains	All-cause mortality	Adults	No	No	Yes	No	2015	March	11	714636	92288	RR	0.87	0.84	0.91						Yes	serving/d	0	4	0.565	HL	Yes						Low
Benisi-Kohansal	Whole-Grain Intake and Mortality from all-Causes, Cardiovascular Disease, and Cancer: a Systematic Review and Dose-Response Meta-Analysis of Prospective Cohort Studies	Whole grains	All-cause mortality	Adults	No	No	Yes	No	2015	March	5	531995	79831	RR				90	g	0.83	0.79	0.88	Yes	serving/d	0	4	0.56	PS	Yes	30	g	0.94	0.92	0.96	Low
Chen	Nut Consumption in Relation to all-Cause and Cause-Specific Mortality: a Meta-Analysis 18 Prospective Studies	Nuts	All-cause mortality	Adults	No	No	Yes	No	2017	June	16	498730	66568	RR	0.81	0.78	0.84						Yes	serving/week	0	7	0.22	HL	Yes						Low
Chen	Nut Consumption in Relation to all-Cause and Cause-Specific Mortality: a Meta-Analysis 18 Prospective Studies	Nuts	All-cause mortality	Adults	No	No	Yes	No	2017	June	18	766470	81034	RR				28	g	0.96	0.94	0.97	Yes	serving/week	0	7	0.723	PS	Yes	28	g	0.96	0.94	0.97	Low
Chen	Whole-Grain Intake and Total, Cardiovascular, and Cancer Mortality: a Systematic Review and Meta-Analysis of Prospective Studies	Whole grains	All-cause mortality	Adults	No	No	Yes	No	2015	June	12	828516	96218	RR	0.83	0.8	0.88						Yes	g	0	80	0.706	HL	Yes						Low
Chen	Whole-Grain Intake and Total, Cardiovascular, and Cancer Mortality: a Systematic Review and Meta-Analysis of Prospective Studies	Whole grains	All-cause mortality	Adults	No	No	Yes	No	2015	June	10	841783	105909	RR				50	g	0.78	0.67	0.91	Yes	g	0	80	0.943	PS	Yes	30	g	0.86	0.79	0.94	Low
Mofrad	Egg and Dietary Cholesterol Intake and Risk of all-Cause, Cardiovascular, and Cancer Mortality: a Systematic Review and Dose-Response Meta-Analysis of Prospective Cohort Studies	Eggs	All-cause mortality	Adults	No	No	Yes	No	2021	April	27	1153367	226990	RR	1.03	0.97	1.09						Yes	serving/day	0	2	0.853	HL	Yes						High
Mofrad	Egg and Dietary Cholesterol Intake and Risk of all-Cause, Cardiovascular, and Cancer Mortality: a Systematic Review and Dose-Response Meta-Analysis of Prospective Cohort Studies	Eggs	All-cause mortality	Adults	No	No	Yes	No	2021	April	28			RR				50	g	1.07	1.02	1.12	Yes	serving/day	0	2	0.848	PS	Yes	50	g	1.07	1.02	1.12	High
Grosso	Nut Consumption on all-Cause, Cardiovascular, and Cancer Mortality Risk: a Systematic Review and Meta-Analysis of Epidemiologic Studies	Nuts	All-cause mortality	Adults	No	No	Yes	No	2014	June	6	207608	34482	RR	0.77	0.69	0.87						No				0.56	HL	No						Low
Grosso	Nut Consumption on all-Cause, Cardiovascular, and Cancer Mortality Risk: a Systematic Review and Meta-Analysis of Epidemiologic Studies	Nuts	All-cause mortality	Adults	No	No	Yes	No	2014	June	5	306050	34329	RR				28	g	0.96	0.93	0.98	No				0.53	PS	Incomplete report	28	g	0.96	0.93	0.98	Low
Grosso	Nut Consumption on all-Cause, Cardiovascular, and Cancer Mortality Risk: a Systematic Review and Meta-Analysis of Epidemiologic Studies	Nuts	All-cause mortality	Adults	No	No	Yes	No	2014	June	5	306050	34329	RR				28	g	0.73	0.6	0.88	No				0.53	PS	Incomplete report	28	g	0.73	0.6	0.88	Low
Guo	Milk and Dairy Consumption and Risk of Cardiovascular Diseases and all-Cause Mortality: Dose-Response Meta-Analysis of Prospective Cohort Studies	Dairy	All-cause mortality	Adults	No	No	Yes	No	2016	September	9	175063	21222	RR				200	g	0.99	0.96	1.03	No				0.622	PS	No	200	g	0.99	0.96	1.03	Low
Hu	Consumption of Whole Grains and Refined Grains and Associated Risk of Cardiovascular Disease Events and all-Cause Mortality: a Systematic Review and Dose-Response Meta-Analysis of Prospective Cohort Studies	Refined grains	All-cause mortality	Adults	No	No	Yes	No	2022	March	3	174512	13943	RR	1.12	0.95	1.31						Yes	g	0	400	0.707	HL	Yes						High
Hu	Consumption of Whole Grains and Refined Grains and Associated Risk of Cardiovascular Disease Events and all-Cause Mortality: a Systematic Review and Dose-Response Meta-Analysis of Prospective Cohort Studies	Refined grains	All-cause mortality	Adults	No	No	Yes	No	2022	March	5	176957	15444	RR				30	g	1	0.97	1.02	Yes	g	0	400	0.883	PS	Yes	30	g	1	0.97	1.02	High
Hu	Consumption of Whole Grains and Refined Grains and Associated Risk of Cardiovascular Disease Events and all-Cause Mortality: a Systematic Review and Dose-Response Meta-Analysis of Prospective Cohort Studies	Whole grains	All-cause mortality	Adults	No	No	Yes	No	2022	March	12	909848	104611	RR	0.83	0.78	0.89						Yes	g	0	220	0.83	HL	Yes						High
Hu	Consumption of Whole Grains and Refined Grains and Associated Risk of Cardiovascular Disease Events and all-Cause Mortality: a Systematic Review and Dose-Response Meta-Analysis of Prospective Cohort Studies	Whole grains	All-cause mortality	Adults	No	No	Yes	No	2022	March	13	912293	106112	RR				30	g	0.94	0.92	0.97	Yes	g	0	220	0.898	PS	Yes	30	g	0.94	0.92	0.97	High
Huang	Total Sugar, Added Sugar, Fructose, and Sucrose Intake and all-Cause, Cardiovascular, and Cancer Mortality: a Systematic Review and Dose-Response Meta-Analysis of Prospective Cohort Studies	Added sugars	All-cause mortality	Adults	No	No	Yes	No	2022	May	9	669068	62868	RR	1.05	0.97	1.14						Yes	%E	0	40	0.766	HL	Yes						Moderate
Huang	Total Sugar, Added Sugar, Fructose, and Sucrose Intake and all-Cause, Cardiovascular, and Cancer Mortality: a Systematic Review and Dose-Response Meta-Analysis of Prospective Cohort Studies	Added sugars	All-cause mortality	Adults	No	No	Yes	No	2022	May	10	680444	63709	RR				10	%E	1.03	0.97	1.08	Yes	%E	0	40	0.716	PS	Yes	10	%E	1.03	0.97	1.08	Moderate
Kazemi	The Relationship Between Major Food Sources of Fructose and Cardiovascular Disease, Cancer, and all-Cause Mortality: a Systematic Review and Dose-Response Meta-Analysis of Cohort Studies	Fruit	All-cause mortality	Adults	No	No	Yes	No	2020	November	28	1626395	108402	HR	0.89	0.85	0.93						Yes	g/d	0	700	0.904	HL	Yes						High
Kazemi	The Relationship Between Major Food Sources of Fructose and Cardiovascular Disease, Cancer, and all-Cause Mortality: a Systematic Review and Dose-Response Meta-Analysis of Cohort Studies	Fruit	All-cause mortality	Adults	No	No	Yes	No	2020	November	22	1582256	89773	HR				100	g	0.95	0.93	0.97	Yes	g/d	0	700	0.871	PS	Yes	80	g	0.96	0.94	0.98	High
Kazemi	The Relationship Between Major Food Sources of Fructose and Cardiovascular Disease, Cancer, and all-Cause Mortality: a Systematic Review and Dose-Response Meta-Analysis of Cohort Studies	SSBs	All-cause mortality	Adults	No	No	Yes	No	2020	November	9	748934	97787	HR	1.1	1.05	1.16						Yes	g	0	1000	0.63	HL	Yes						High
Kazemi	The Relationship Between Major Food Sources of Fructose and Cardiovascular Disease, Cancer, and all-Cause Mortality: a Systematic Review and Dose-Response Meta-Analysis of Cohort Studies	SSBs	All-cause mortality	Adults	No	No	Yes	No	2020	November	9	748934	97787	HR				250	g	1.07	1.04	1.1	Yes	g	0	1000	0.59	PS	Yes	250	g	1.07	1.04	1.1	High
Larsson	Red Meat and Processed Meat Consumption and all-Cause Mortality: a Meta-Analysis	Processed meat	All-cause mortality	Adults	No	No	Yes	No	2013	May	8	1143696	125803	RR	1.23	1.17	1.28						Yes	g/d	0	120	0.57	HL	Yes						Low
Larsson	Red Meat and Processed Meat Consumption and all-Cause Mortality: a Meta-Analysis	Red meat	All-cause mortality	Adults	No	No	Yes	No	2013	May	8	732333	61494	RR	1.1	0.98	1.22						No				0.83	HL	No						Low
Li	Consumption of Sugar Sweetened Beverages, Artificially Sweetened Beverages and Fruit Juices and Risk of Type 2 Diabetes, Hypertension, Cardiovascular Disease, and Mortality: a Meta-Analysis	SSBs	All-cause mortality	Adults	No	No	Yes	No	2022	December	14	1131605	121488	RR	1.11	1.05	1.16						No				0.748	HL	No						High
Li	Consumption of Sugar Sweetened Beverages, Artificially Sweetened Beverages and Fruit Juices and Risk of Type 2 Diabetes, Hypertension, Cardiovascular Disease, and Mortality: a Meta-Analysis	SSBs	All-cause mortality	Adults	No	No	Yes	No	2022	December	14	1131605	121488	RR				250	mL	1.08	1.06	1.09	No		0	1000		PS	Incomplete report	250	g	1.08	1.06	1.09	High
Li	Legume Consumption and all-Cause and Cardiovascular Disease Mortality	Legumes	All-cause mortality	Adults	No	No	Yes	Yes	2017	June	4		218997	RR	0.93	0.87	0.99										0.43	HL	No						Low
Li	Association Between Intake of Sweetened Beverages with all-Cause and Cause-Specific Mortality: a Systematic Review and Meta-Analysis	SSBs	All-cause mortality	Adults	No	No	Yes	No	2020	January	11	1211470	137310	HR	1.12	1.06	1.19										0.74	HL	No						High
Li	Consumption of Whole Grains in Relation to Mortality from all-Causes, Cardiovascular Disease, and Diabetes: Dose-Response Meta-Analysis of Prospective Cohort Studies	Whole grains	All-cause mortality	Adults	No	No	Yes	No	2015	November	10	782751	92647	RR				30	g	0.93	0.91	0.95					0.79	PS	No	30	g	0.93	0.91	0.95	High
Luo	Nut Consumption and Risk of Type 2 Diabetes, Cardiovascular Disease, and all-Cause Mortality: a Systematic Review and Meta-Analysis	Nuts	All-cause mortality	Adults	No	No	Yes	No	2013	March	11		48818	RR	0.85	0.79	0.91										0.6	HL	No						Moderate
Lupoli	White Meat Consumption, all-Cause Mortality, and Cardiovascular Events: a Meta-Analysis of Prospective Cohort Studies	White meat	All-cause mortality	Adults	No	No	Yes	No	2020	April	11	1911732	228055	HR	0.94	0.9	0.97										0.96	HL	No						High
Ma	Association of Egg Consumption with Risk of all-Cause and Cardiovascular Disease Mortality: a Systematic Review and Dose-Response Meta-Analysis of Observational Studies	Eggs	All-cause mortality	Adults	No	No	Yes	No	2021	November	25	1477561	240552	RR	1.04	0.99	1.09	50	g								0.81	HL	No						Moderate
Ma	Association of Egg Consumption with Risk of all-Cause and Cardiovascular Disease Mortality: a Systematic Review and Dose-Response Meta-Analysis of Observational Studies	Eggs	All-cause mortality	Adults	No	No	Yes	No	2021	November	25	1477561	240552	RR				50	g	1.06	1.02	1.1	Yes	egg	0	3	0.84	PS	Yes	50	g	1.06	1.02	1.1	Moderate
Ma	Association Between Whole Grain Intake and all-Cause Mortality: a Meta-Analysis of Cohort Studies	Whole grains	All-cause mortality	Adults	No	No	Yes	No	2016	February	10	722897	91591	RR	0.82	0.78	0.87	1	serving								0.77	HL	No						Low
Ma	Association Between Whole Grain Intake and all-Cause Mortality: a Meta-Analysis of Cohort Studies	Whole grains	All-cause mortality	Adults	No	No	Yes	No	2016	February	10	809901	99224	RR				28	g	0.93	0.89	0.97					0.93	PS	No	30	g	0.93	0.88	0.97	Low
Mayhew	a Systematic Review and Meta-Analysis of Nut Consumption and Incident Risk of Cvd and all-Cause Mortality	Nuts	All-cause mortality	Adults	No	No	Yes	No	2015	July	10	277432	49232	RR	0.81	0.77	0.85										0.43	HL	No						Moderate
Meng	Sugar- And Artificially Sweetened Beverages Consumption Linked to Type 2 Diabetes, Cardiovascular Diseases, and all-Cause Mortality: a Systematic Review and Dose-Response Meta-Analysis of Prospective Cohort Studies	SSBs	All-cause mortality	Adults	No	No	Yes	No	2020	June	7	719690	104731	RR	1.14	1.04	1.24	1	serving								0.94	HL	No						High
Mousavi	Egg Consumption and Risk of all-Cause and Cause-Specific Mortality: a Systematic Review and Dose-Response Meta-Analysis of Prospective Studies	Eggs	All-cause mortality	Adults	No	No	Yes	No	2021	March	24	1541769	232408	RR	1.02	0.94	1.11	1	serving								0.954	HL	No						High
O'Sullivan	Food Sources of Saturated Fat and the Association with Mortality: a Meta-Analysis	Processed meat	All-cause mortality	Adults	No	No	Yes	No	2012	May	5	677517	95692	RR	1.21	1.16	1.27		g								0.65	HL	No						Low
O'Sullivan	Food Sources of Saturated Fat and the Association with Mortality: a Meta-Analysis	Processed meat	All-cause mortality	Adults	No	No	Yes	No	2012	May	2			RR				50	g	1.04	1	1.07						PS	No	50	g	1.04	1	1.07	Low
O'Sullivan	Food Sources of Saturated Fat and the Association with Mortality: a Meta-Analysis	Dairy	All-cause mortality	Adults	No	No	Yes	No	2012	May	2	1691	230	RR	0.64	0.31	1.29		g								0.46	HL	No						Low
Pan	Association of Soft Drink and 100% Fruit Juice Consumption with all-Cause Mortality, Cardiovascular Diseases Mortality, and Cancer Mortality: a Systematic Review and Dose-Response Meta-Analysis of Prospective Cohort Studies	SSBs	All-cause mortality	Adults	No	No	Yes	No	2020	September	10	1431473		HR	1.11	1.05	1.19		mL								0.83	HL	No						High
Pan	Association of Soft Drink and 100% Fruit Juice Consumption with all-Cause Mortality, Cardiovascular Diseases Mortality, and Cancer Mortality: a Systematic Review and Dose-Response Meta-Analysis of Prospective Cohort Studies	SSBs	All-cause mortality	Adults	No	No	Yes	No	2020	September	11	1428315		HR				250	mL	1.04	1.02	1.06	Yes	mL	0	1400	0.89	PS	Yes	250	g	1.04	1.02	1.06	High
Papp	Association of Poultry Consumption with Cardiovascular Diseases and all-Cause Mortality: a Systematic Review and Dose-Response Meta-Analysis of Prospective Cohort Studies	White meat	All-cause mortality	Adults	No	No	Yes	No	2021	March	12	1435390	120122	RR	0.96	0.93	0.98		g								0.05	HL	No						High
Papp	Association of Poultry Consumption with Cardiovascular Diseases and all-Cause Mortality: a Systematic Review and Dose-Response Meta-Analysis of Prospective Cohort Studies	White meat	All-cause mortality	Adults	No	No	Yes	No	2021	March	11	1138669	95839	RR				100	g	0.98	0.94	1.02	Yes	g	0	100	0.19	PS	Yes	100	g	0.98	0.94	1.02	High
Qin	Sugar and Artificially Sweetened Beverages and Risk of Obesity, Type 2 Diabetes Mellitus, Hypertension, and all-Cause Mortality: a Dose-Response Meta-Analysis of Prospective Cohort Studies	SSBs	All-cause mortality	Adults	No	No	Yes	No	2019	September	10	1125834	467841	RR	1.1	1.02	1.17	250	mL								0.802	HL	No						High
Qin	Sugar and Artificially Sweetened Beverages and Risk of Obesity, Type 2 Diabetes Mellitus, Hypertension, and all-Cause Mortality: a Dose-Response Meta-Analysis of Prospective Cohort Studies	SSBs	All-cause mortality	Adults	No	No	Yes	No	2019	September	8	768083	113321	RR				250	mL	1.04	1.01	1.07	Yes	mL	0	600	0.58	PS	Yes	250	g	1.04	1.01	1.07	High
Schwingshackl	Food Groups and Risk of all-Cause Mortality: a Systematic Review and Meta-Analysis of Prospective Studies	Dairy	All-cause mortality	Adults	No	No	Yes	Yes	2016	December	27	938817	126759	RR	1.03	0.98	1.07		g								0.94	HL	No						High
Schwingshackl	Food Groups and Risk of all-Cause Mortality: a Systematic Review and Meta-Analysis of Prospective Studies	Dairy	All-cause mortality	Adults	No	No	Yes	Yes	2016	December	16	546894	93597	RR				200	g	0.98	0.93	1.03	Yes	g	0	1000	0.96	PS	Yes	200	g	0.98	0.93	1.03	High
Schwingshackl	Food Groups and Risk of all-Cause Mortality: a Systematic Review and Meta-Analysis of Prospective Studies	Eggs	All-cause mortality	Adults	No	No	Yes	Yes	2016	December	8	322334	30352	RR	1.06	1	1.12										0.71	HL	No						High
Schwingshackl	Food Groups and Risk of all-Cause Mortality: a Systematic Review and Meta-Analysis of Prospective Studies	Eggs	All-cause mortality	Adults	No	No	Yes	Yes	2016	December	8	322334	30352	RR				50	g	1.15	0.99	1.34	Yes	g	0	80	0.87	PS	Yes	50	g	1.15	0.99	1.34	High
Schwingshackl	Food Groups and Risk of all-Cause Mortality: a Systematic Review and Meta-Analysis of Prospective Studies	Fish	All-cause mortality	Adults	No	No	Yes	Yes	2016	December	39	1671191	157688	RR	0.95	0.92	0.98										0.51	HL	No						High
Schwingshackl	Food Groups and Risk of all-Cause Mortality: a Systematic Review and Meta-Analysis of Prospective Studies	Fish	All-cause mortality	Adults	No	No	Yes	Yes	2016	December	19	1072352	94132	RR				100	g	0.93	0.88	0.98	Yes	g	0	250	0.53	PS	Yes	100	g	0.93	0.88	0.98	High
Schwingshackl	Food Groups and Risk of all-Cause Mortality: a Systematic Review and Meta-Analysis of Prospective Studies	Fruit	All-cause mortality	Adults	No	No	Yes	Yes	2016	December	34	1386809	120033	RR	0.91	0.89	0.94		g								0.77	HL	No						High
Schwingshackl	Food Groups and Risk of all-Cause Mortality: a Systematic Review and Meta-Analysis of Prospective Studies	Fruit	All-cause mortality	Adults	No	No	Yes	Yes	2016	December	17	997112	66909	RR				100	g	0.94	0.92	0.97	Yes	g	0	800	0.82	PS	Yes	80	g	0.95	0.94	0.98	High
Schwingshackl	Food Groups and Risk of all-Cause Mortality: a Systematic Review and Meta-Analysis of Prospective Studies	Legumes	All-cause mortality	Adults	No	No	Yes	Yes	2016	December	17	603420	53085	RR	0.96	0.93	1		g								0.48	HL	No						High
Schwingshackl	Food Groups and Risk of all-Cause Mortality: a Systematic Review and Meta-Analysis of Prospective Studies	Legumes	All-cause mortality	Adults	No	No	Yes	Yes	2016	December	6	386116	24882	RR				50	g	0.96	0.9	1.01	Yes	g	0	200	0.48	PS	Yes	50	g	0.96	0.9	1.01	High
Schwingshackl	Food Groups and Risk of all-Cause Mortality: a Systematic Review and Meta-Analysis of Prospective Studies	Nuts	All-cause mortality	Adults	No	No	Yes	Yes	2016	December	16	866312	80204	RR	0.8	0.74	0.86		g								0.84	HL	No						High
Schwingshackl	Food Groups and Risk of all-Cause Mortality: a Systematic Review and Meta-Analysis of Prospective Studies	Nuts	All-cause mortality	Adults	No	No	Yes	Yes	2016	December	16	902178	80204	RR				28	g	0.76	0.69	0.84	Yes	g	0	30	0.82	PS	Yes	28	g	0.76	0.69	0.84	High
Schwingshackl	Food Groups and Risk of all-Cause Mortality: a Systematic Review and Meta-Analysis of Prospective Studies	Processed meat	All-cause mortality	Adults	No	No	Yes	Yes	2016	December	7	1217965	143572	RR	1.21	1.16	1.26		g								0.56	HL	No						High
Schwingshackl	Food Groups and Risk of all-Cause Mortality: a Systematic Review and Meta-Analysis of Prospective Studies	Processed meat	All-cause mortality	Adults	No	No	Yes	Yes	2016	December	7	1217965	143572	RR				50	g	1.23	1.12	1.36	Yes	g	0	200	0.94	PS	Yes	50	g	1.23	1.12	1.36	High
Schwingshackl	Food Groups and Risk of all-Cause Mortality: a Systematic Review and Meta-Analysis of Prospective Studies	Red meat	All-cause mortality	Adults	No	No	Yes	Yes	2016	December	12	1762627	177655	RR	1.1	1	1.2		g								0.93	HL	No						High
Schwingshackl	Food Groups and Risk of all-Cause Mortality: a Systematic Review and Meta-Analysis of Prospective Studies	Red meat	All-cause mortality	Adults	No	No	Yes	Yes	2016	December	10	1388587	151912	RR				100	g	1.1	1.04	1.18	Yes	g	0	200	0.92	PS	Yes	100	g	1.1	1.04	1.18	High
Schwingshackl	Food Groups and Risk of all-Cause Mortality: a Systematic Review and Meta-Analysis of Prospective Studies	Refined grains	All-cause mortality	Adults	No	No	Yes	Yes	2016	December	4	127887	11034	RR	0.99	0.94	1.05		g								0.26	HL	No						High
Schwingshackl	Food Groups and Risk of all-Cause Mortality: a Systematic Review and Meta-Analysis of Prospective Studies	Refined grains	All-cause mortality	Adults	No	No	Yes	Yes	2016	December	4	127887	11034	RR				30	g	0.99	0.97	1.01	Yes	g	0	150	0.07	PS	Yes	30	g	0.99	0.97	1.01	High
Schwingshackl	Food Groups and Risk of all-Cause Mortality: a Systematic Review and Meta-Analysis of Prospective Studies	SSBs	All-cause mortality	Adults	No	No	Yes	Yes	2016	December	5	748452	81407	RR	1.02	0.97	1.06		mL								0.78	HL	No						High
Schwingshackl	Food Groups and Risk of all-Cause Mortality: a Systematic Review and Meta-Analysis of Prospective Studies	SSBs	All-cause mortality	Adults	No	No	Yes	Yes	2016	December	4	394701	37728	RR				250	mL	1.03	0.91	1.18	Yes	mL	0	300	0.71	PS	Yes	250	g	1.03	0.91	1.18	High
Schwingshackl	Food Groups and Risk of all-Cause Mortality: a Systematic Review and Meta-Analysis of Prospective Studies	Vegetables	All-cause mortality	Adults	No	No	Yes	Yes	2016	December	37	1409290	121067	RR	0.93	0.9	0.95										0.75	HL	No						High
Schwingshackl	Food Groups and Risk of all-Cause Mortality: a Systematic Review and Meta-Analysis of Prospective Studies	Vegetables	All-cause mortality	Adults	No	No	Yes	Yes	2016	December	17	991966	66781	RR				100	g	0.96	0.95	0.98	Yes	g	0	600	0.67	PS	Yes	100	g	0.96	0.95	0.98	High
Schwingshackl	Food Groups and Risk of all-Cause Mortality: a Systematic Review and Meta-Analysis of Prospective Studies	Whole grains	All-cause mortality	Adults	No	No	Yes	Yes	2016	December	19	1044464	121141	RR	0.88	0.84	0.92		g								0.91	HL	No						High
Schwingshackl	Food Groups and Risk of all-Cause Mortality: a Systematic Review and Meta-Analysis of Prospective Studies	Whole grains	All-cause mortality	Adults	No	No	Yes	Yes	2016	December	11	777684	94128	RR				30	g	0.92	0.89	0.95	Yes	g	0	100	0.8	PS	Yes	30	g	0.92	0.89	0.95	High
Wan	Fish, Long Chain Omega-3 Polyunsaturated Fatty Acids Consumption, and Risk of all-Cause Mortality: a Systematic Review and Dose-Response Meta-Analysis from 23 Independent Prospective Cohort Studies	Fish	All-cause mortality	Adults	No	No	Yes	No	2017	March	22	985126	75150	RR	0.94	0.9	0.98		g				Yes				0.5	HL	No						Low
Wang	Fruit and Vegetable Consumption and Mortality from all-Causes, Cardiovascular Disease, and Cancer: Systematic Review and Dose-Response Meta-Analysis of Prospective Cohort Studies	Fruit	All-cause mortality	Adults	No	No	Yes	No	2013	August	7	660186	40192	HR				80	g	0.94	0.9	0.98					0.77	PS	No	80	g	0.94	0.9	0.98	High
Wang	Fruit and Vegetable Consumption and Mortality from all-Causes, Cardiovascular Disease, and Cancer: Systematic Review and Dose-Response Meta-Analysis of Prospective Cohort Studies	Vegetables	All-cause mortality	Adults	No	No	Yes	No	2013	August	7	660186	40192	HR				77	g	0.95	0.92	0.99					0.86	PS	No	100	g	0.94	0.9	0.99	High
Wang	Red and Processed Meat Consumption and Mortality: Dose-Response Meta-Analysis of Prospective Cohort Studies	Processed meat	All-cause mortality	Adults	No	No	Yes	No	2014	November	6	1144264	125794	RR				50	g	1.15	1.11	1.19	Yes	g	0	250	0.75	PS	Yes	50	g	1.15	1.11	1.19	Low
Wang	The Dose-Response Associations of Sugar-Sweetened Beverage Intake with the Risk of Stroke, Depression, Cancer, and Cause-Specific Mortality: a Systematic Review and Meta-Analysis of Prospective Studies	SSBs	All-cause mortality	Adults	No	No	Yes	No	2021	November	8	949023	99126	RR				250	mL	1.07	1.03	1.11	Yes	mL	0	750		PS	Yes	250	g	1.07	1.03	1.11	High
Wei	Whole-Grain Consumption and the Risk of all-Cause, Cvd and Cancer Mortality: a Meta-Analysis of Prospective Cohort Studies	Whole grains	All-cause mortality	Adults	No	No	Yes	No	2016	January	11	809578	94638	RR	0.87	0.84	0.9										0.74	HL	No						High
Wei	Whole-Grain Consumption and the Risk of all-Cause, Cvd and Cancer Mortality: a Meta-Analysis of Prospective Cohort Studies	Whole grains	All-cause mortality	Adults	No	No	Yes	No	2016	January	8	401072	46155	RR				90	g	0.81	0.76	0.85	Yes	g			0.79	PS	Incomplete report	30	g	0.93	0.91	0.95	High
Yang	Egg Consumption and Risks of all-Cause and Cause-Specific Mortality: a Dose-Response Meta-Analysis of Prospective Cohort Studies	Eggs	All-cause mortality	Adults	No	No	Yes	No	2021	November	19	1737893	214073	HR				50	g	1.08	1.01	1.15	Yes	eggs/wk	0	18	0.91	PS	Yes	50	g	1.08	1.01	1.15	High
Zhang	Association of Consumption of Sugar-Sweetened Beverages or Artificially Sweetened Beverages with Mortality: a Systematic Review and Dose-Response Meta-Analysis of Prospective Cohort Studies	SSBs	All-cause mortality	Adults	No	No	Yes	No	2020	March	11	965851	114935	HR				350	mL	1.08	1.04	1.12	Yes	oz	0	3	0.71	PS	Yes	250	g	1.06	1.03	1.08	High
Zhang	Association of Whole Grain Intake with all-Cause, Cardiovascular, and Cancer Mortality: a Systematic Review and Dose-Response Meta-Analysis from Prospective Cohort Studies	Whole grains	All-cause mortality	Adults	No	No	Yes	No	2016	January	9	661752	84464	RR	0.84	0.81	0.88	28	g								0.47	HL	No						Low
Zhang	Association of Whole Grain Intake with all-Cause, Cardiovascular, and Cancer Mortality: a Systematic Review and Dose-Response Meta-Analysis from Prospective Cohort Studies	Whole grains	All-cause mortality	Adults	No	No	Yes	No	2016	January	9	661752	84464	RR				28	g	0.91	0.9	0.93	Yes	g	0	196		PS	Yes	30	g	0.9	0.89	0.93	Low
Zhao	Associations of Dietary Cholesterol, Serum Cholesterol, and Egg Consumption with Overall and Cause-Specific Mortality: Systematic Review and Updated Meta-Analysis	Eggs	All-cause mortality	Adults	No	No	Yes	No	2021	August	41	27078	22035	HR				50	g	1.06	1.04	1.09					0.74	PS	No	50	g	1.06	1.04	1.09	High
Zhao	Fish Consumption and all-Cause Mortality: a Meta-Analysis of Cohort Studies	Fish	All-cause mortality	Adults	No	No	Yes	No	2014	December	12	672389	57641	RR	0.94	0.9	0.98							g			0.39	HL	Incomplete report						Low
Zhao	Fish Consumption and all-Cause Mortality: a Meta-Analysis of Cohort Studies	Fish	All-cause mortality	Adults	No	No	Yes	No	2014	December	7			RR				60	g	0.88	0.83	0.93	Yes		0	160	0.71	PS	Incomplete report	100	g	0.81	0.73	0.89	Low
Zong	Whole Grain Intake and Mortality from all-Causes, Cardiovascular Disease, and Cancer: a Meta-Analysis of Prospective Cohort Studies	Whole grains	All-cause mortality	Adults	No	No	Yes	No	2015	February	12	786076	97867	RR	0.84	0.8	0.88							d			0.74	HL	Incomplete report						High
Zong	Whole Grain Intake and Mortality from all-Causes, Cardiovascular Disease, and Cancer: a Meta-Analysis of Prospective Cohort Studies	Whole grains	All-cause mortality	Adults	No	No	Yes	No	2015	February	10			RR				10	g	0.93	0.92	0.94	Yes	g	0	80		PS	Yes	30	g	0.8	0.78	0.83	High
Zeraatkar	Red and Processed Meat Consumption and Risk of all-Cause Mortality and Cardiometabolic Outcomes	Red meat	All-cause mortality	Adults	No	No	Yes	No	2018	July	9	413760		RR	1.11111	0.961538	1.2987	120	g								0.95	HL	No						High
Zeraatkar	Red and Processed Meat Consumption and Risk of all-Cause Mortality and Cardiometabolic Outcomes	Red meat	All-cause mortality	Adults	No	No	Yes	No	2018	July	8	893436		RR				51.4	g	1.07527	1	1.14943					0.96	PS	No	100	g	1.15	1	1.31	High
Zeraatkar	Red and Processed Meat Consumption and Risk of all-Cause Mortality and Cardiometabolic Outcomes	Processed meat	All-cause mortality	Adults	No	No	Yes	No	2018	July	10	696822		RR	1.13636	1.0989	1.17647	50	g								0.173	HL	No						High
Zeraatkar	Red and Processed Meat Consumption and Risk of all-Cause Mortality and Cardiometabolic Outcomes	Processed meat	All-cause mortality	Adults	No	No	Yes	No	2018	July	8	1241900		RR				21.4	g	1.08696	1.04167	1.14943					0.874	PS	No	50	g	1.22	1.1	1.38	High
Aune	Whole Grain Consumption and Risk of Cardiovascular Disease, Cancer, and all-Cause and Cause-Specific Mortality: Systematic Review and Dose-Response Meta-Analysis of Prospective Studies	Whole grains	All-cause mortality	Adults	No	No	Yes	No	2016	April	9	689541	89534	RR	0.82	0.77	0.88		g								0.83	HL	No						Moderate
Aune	Whole Grain Consumption and Risk of Cardiovascular Disease, Cancer, and all-Cause and Cause-Specific Mortality: Systematic Review and Dose-Response Meta-Analysis of Prospective Studies	Whole grains	All-cause mortality	Adults	No	No	Yes	No	2016	April	11	812838	100726	RR				90	g	0.83	0.77	0.9		g	0	225	0.83	PS	Yes	30	g	0.94	0.92	0.97	Moderate
Aune	Whole Grain Consumption and Risk of Cardiovascular Disease, Cancer, and all-Cause and Cause-Specific Mortality: Systematic Review and Dose-Response Meta-Analysis of Prospective Studies	Refined grains	All-cause mortality	Adults	No	No	Yes	No	2016	April	2	39252	6419	RR	1.02	0.93	1.12		g					g			0	HL	Incomplete report						Moderate
Aune	Whole Grain Consumption and Risk of Cardiovascular Disease, Cancer, and all-Cause and Cause-Specific Mortality: Systematic Review and Dose-Response Meta-Analysis of Prospective Studies	Refined grains	All-cause mortality	Adults	No	No	Yes	No	2016	April	4	159782	34840	RR				90	g	0.95	0.91	0.99	Yes	g			0.2		Incomplete report						Moderate
Author (year)	Title of study	Reason of exclusion
Crowe (2013)	Systematic review with meta-analysis: Fruit and vegetable consumption is associated with reduced all-cause and cardiovascular mortality	It is not original article
Kwok (2018)	Dietary components and risk of cardiovascular disease and all-cause mortality: a review of evidence from meta-analyses	It is a review of other meta-analysis
Mazidi (2013)	Consumption of dairy product and its association with total and cause specific mortality - A population-based cohort study and meta-analysis	No meta-analysis were on exposure of interest
Mullie (2015)	Daily milk consumption and all-cause mortality, coronary heart disease and stroke: a systematic review and meta-analysis of observational cohort studies	No meta-analysis were on exposure of interest
Naghshi (2020)	High vs. low-fat dairy and milk differently affects the risk of all-cause, CVD, and cancer death: A systematic review and dose-response meta-analysis of prospective cohort studies	Used ES (95% CI) instead of RR/HR
Narain (2015)	Soft drinks and sweetened beverages and the risk of cardiovascular disease and mortality: a systematic review and meta-analysis	No evidence of all-cause mortality only MetS.
Brandt (2014)	Relationship of tree nut, peanut and peanut butter intake with total and cause-specific mortality: a cohort study and meta-analysis	Meta-analysis is only on cancer and respiratory mortalities
D. Wang (2018)	Fruit and Vegetable Intake and Mortality Results From 2 Prospective Cohort Studies of US Men and Women and a Meta-Analysis of 26 Cohort Studies	It is not meta-analysis actually,they only analyses two cohorts.
Soedamah-Muthu (2010)	Milk and dairy consumption and incidence of cardiovascular diseases and all-cause mortality: dose-response meta-analysis of prospectivecohort studies	No meta-analysis were on exposure of interest
Yip (2018)	The Associations of Fruit and Vegetable Intakes with Burden of Diseases: A Systematic Review of Meta-Analyses	Umbrella review
Wang (2021)	The Dose-Response Associations of Sugar-Sweetened Beverage Intake with the Risk of Stroke, Depression, Cancer, and Cause-Specific Mortality: A Systematic Review and Meta-Analysis of Prospective Studies	Because they did not have exclusively all-cause mortality in selected 8 studies
Mohan (2020)	Associations of Fish Consumption With Risk of Cardiovascular Disease and Mortality Among Individuals With or Without Vascular Disease From 58 Countries	It included only one cohort study,not systemic review

## Sheet: Supplementary Table 6
Author (year)	Food group	Comparison	Study design	Studies/participants/deaths	AMSTAR-2	Results
Huang (2022)	Added sugars	HL	Cohort study (n=9)	9 / 669068 / 62868	Moderate	1.05 [0.97, 1.14] (I^2 = 0.77)
Huang (2022)	Added sugars	PS (10%E)	Cohort study (n=10)	10 / 680444 / 63709	Moderate	1.03 [0.97, 1.08] (I^2 = 0.72)
Schwingshackl (2016)	Dairy	HL	Cohort study (n=27)	27 / 938817 / 126759	High	1.03 [0.98, 1.07] (I^2 = 0.94)
Schwingshackl (2016)	Dairy	PS (200g)	Cohort study (n=16)	16 / 546894 / 93597	High	0.98 [0.93, 1.03] (I^2 = 0.96)
Ma (2021)	Eggs	HL	Cohort study (n=25)	25 / 1477561 / 240552	Moderate	1.04 [0.99, 1.09] (I^2 = 0.81)
Yang (2021)	Eggs	PS (50g)	Cohort study (n=19)	19 / 1737893 / 214073	High	1.08 [1.01, 1.15] (I^2 = 0.91)
Schwingshackl (2016)	Fish	HL	Cohort study (n=39)	39 / 1671191 / 157688	High	0.95 [0.92, 0.98] (I^2 = 0.51)
Schwingshackl (2016)	Fish	PS (100g)	Cohort study (n=19)	19 / 1072352 / 94132	High	0.93 [0.88, 0.98] (I^2 = 0.53)
Kazemi (2020)	Fruit	HL	Cohort study (n=28)	28 / 1626395 / 108402	High	0.89 [0.85, 0.93] (I^2 = 0.90)
Kazemi (2020)	Fruit	PS (80g)	Cohort study (n=22)	22 / 1582256 / 89773	High	0.96 [0.94, 0.98] (I^2 = 0.87)
Schwingshackl (2016)	Legumes	HL	Cohort study (n=17)	17 / 603420 / 53085	High	0.96 [0.93, 1.00] (I^2 = 0.48)
Schwingshackl (2016)	Legumes	PS (50g)	Cohort study (n=6)	6 / 386116 / 24882	High	0.96 [0.90, 1.01] (I^2 = 0.48)
Schwingshackl (2016)	Nuts	HL	Cohort study (n=16)	16 / 866312 / 80204	High	0.80 [0.74, 0.86] (I^2 = 0.84)
Schwingshackl (2016)	Nuts	PS (28g)	Cohort study (n=16)	16 / 902178 / 80204	High	0.76 [0.69, 0.84] (I^2 = 0.82)
Zeraatkar (2018)	Processed meat	HL	Cohort study (n=10)	10 / 696822 / NA	High	1.14 [1.10, 1.18] (I^2 = 0.17)
Zeraatkar (2018)	Processed meat	PS (50g)	Cohort study (n=8)	8 / 1241900 / NA	High	1.22 [1.10, 1.38] (I^2 = 0.87)
Schwingshackl (2016)	Red meat	HL	Cohort study (n=12)	12 / 1762627 / 177655	High	1.10 [1.00, 1.20] (I^2 = 0.93)
Schwingshackl (2016)	Red meat	PS (100g)	Cohort study (n=10)	10 / 1388587 / 151912	High	1.10 [1.04, 1.18] (I^2 = 0.92)
Hu (2022)	Refined grains	HL	Cohort study (n=3)	3 / 174512 / 13943	High	1.12 [0.95, 1.31] (I^2 = 0.71)
Hu (2022)	Refined grains	PS (30g)	Cohort study (n=5)	5 / 176957 / 15444	High	1.00 [0.97, 1.02] (I^2 = 0.88)
Li (2022)	SSBs	HL	Cohort study (n=14)	14 / 1131605 / 121488	High	1.11 [1.05, 1.16] (I^2 = 0.75)
Li (2022)	SSBs	PS (250g)	Cohort study (n=14)	14 / 1131605 / 121488	High	1.08 [1.06, 1.09] (I^2 = NA)
Schwingshackl (2016)	Vegetables	HL	Cohort study (n=37)	37 / 1409290 / 121067	High	0.93 [0.90, 0.95] (I^2 = 0.75)
Aune (2016)	Vegetables	PS (100g)	Cohort study (n=22)	22 / 1050795 / 86264	High	0.93 [0.91, 0.96] (I^2 = 0.82)
Papp (2021)	White meat	HL	Cohort study (n=12)	12 / 1435390 / 120122	High	0.96 [0.93, 0.98] (I^2 = 0.05)
Papp (2021)	White meat	PS (100g)	Cohort study (n=11)	11 / 1138669 / 95839	High	0.98 [0.94, 1.02] (I^2 = 0.19)
Schwingshackl (2016)	Whole grains	HL	Cohort study (n=19)	19 / 1044464 / 121141	High	0.88 [0.84, 0.92] (I^2 = 0.91)
Hu (2022)	Whole grains	PS (30g)	Cohort study (n=13)	13 / 912293 / 106112	High	0.94 [0.92, 0.97] (I^2 = 0.90)
